# Supplementary material for: Influence of environmental and anthropogenic factors on forest patch composition and structure in North Wollo Zone, Amhara region, Ethiopia
Source: PLoS One. 2025 Sep 23;20(9):e0332831. doi: 10.1371/journal.pone.0332831 (PMC12456791; doi:10.1371/journal.pone.0332831)
Supplement: S1 File — (CSV) [file pone.0332831.s001.csv]

site	Acac.decu	Afro.falc	Albi.gumm	Allo.abys	Arun.dona	Calo.proc	Calp.aure	Cari.spin	Casu.equi	Celt.afri	Citr.aura	Cord.afri	Crot.macr	Dich.cine	Dodo.visc	Domb.torr	Ehre.cymo	Euca.cama	Eucl.race	Euph.abys	Euph.tiru	Faid.albi	Ficu.capr	Ficu.sur	Ficu.vast	Gali.saxi	Grev.robu	Grew.bico	Grew.ferr	Gymn.amyg	Gymn.sene	Hesp.lusi	Hete.arbo	Jaca.mimo	Juni.proc	Mori.olei	Myrs.afri	Olea.euro	Opun.ficu	Osyr.lanc	Pitt.viri	Prem.schi	Pter.stel	Rham.prin	Rosa.abys	Schi.moll	Sear.glut	Sear.reti	Sene.brev
1	0	0	0	3	0	0	0	0	0	0	0	0	0	0	7	0	0	0	0	0	0	0	0	0	0	0	0	0	0	1	1	6	0	0	6	0	0	0	0	6	1	0	0	0	0	0	0	3	0
2	0	0	0	0	0	0	0	0	0	0	0	0	0	0	0	0	0	5	0	0	0	0	0	0	0	0	0	0	0	0	0	3	0	0	6	0	0	6	0	0	0	0	0	0	0	0	0	0	0
3	0	0	0	0	0	0	0	0	0	0	0	0	0	1	6	0	0	0	3	0	0	0	0	0	0	0	0	0	0	0	0	3	0	0	5	0	0	0	0	3	0	0	0	0	0	0	0	2	0
4	0	0	0	0	0	0	0	0	0	0	0	0	0	0	9	0	0	0	0	0	0	0	0	0	0	0	0	0	0	0	2	0	0	0	0	0	3	0	0	0	3	0	0	0	0	0	0	0	0
5	0	0	0	3	0	0	0	0	0	0	0	0	0	0	4	0	0	4	0	0	0	0	0	0	0	0	0	0	0	0	0	3	0	0	7	0	0	9	0	0	0	0	0	0	0	0	0	0	0
6	0	0	0	0	0	0	0	0	0	0	0	0	0	0	9	0	0	0	0	0	0	0	0	0	0	0	0	0	0	0	3	0	0	0	0	0	4	0	0	0	3	0	0	0	0	0	0	0	0
7	0	0	0	4	0	0	0	0	0	0	0	0	0	0	9	0	0	0	0	0	0	0	0	0	0	0	0	0	0	0	0	0	0	0	0	0	0	4	0	0	3	0	0	0	0	0	0	0	0
8	0	0	0	3	0	0	0	0	0	0	0	0	0	0	6	0	0	5	3	0	0	0	0	0	0	0	0	0	0	0	0	0	0	0	8	0	0	5	0	0	0	0	0	0	0	0	0	2	0
9	0	0	0	3	0	0	0	4	0	0	0	0	0	0	1	0	0	0	0	0	0	0	0	0	0	0	0	0	0	0	1	0	0	0	5	0	3	6	0	1	4	0	3	0	0	0	0	0	0
10	0	0	0	2	0	0	0	0	0	0	0	0	0	0	3	0	0	4	0	0	0	0	0	0	0	0	0	0	0	0	0	0	0	0	6	0	3	3	0	0	4	0	0	0	0	0	0	0	2
11	0	0	0	4	0	0	0	1	0	0	0	0	0	0	7	0	0	0	0	0	0	0	0	0	0	0	0	0	0	0	2	0	0	0	0	0	0	7	0	3	0	0	0	0	0	0	0	0	0
12	0	0	0	5	0	0	0	0	0	0	0	0	0	0	7	0	0	0	2	0	0	0	0	0	0	0	0	0	0	0	0	0	0	0	0	0	0	4	0	0	3	0	0	0	0	0	0	0	0
13	0	0	0	1	0	0	0	0	0	0	0	0	0	0	3	0	0	3	1	3	0	0	0	0	0	0	0	0	0	0	1	0	0	0	4	0	0	5	0	0	5	0	0	0	0	0	1	0	0
14	0	0	0	0	0	0	0	0	0	0	0	0	0	0	6	0	0	4	1	0	0	0	0	0	0	0	0	0	0	0	0	0	0	0	1	0	0	4	0	1	1	0	0	0	0	0	0	2	0
15	0	0	0	1	0	0	0	3	0	0	0	0	0	0	3	0	0	0	2	0	0	0	0	0	0	0	0	0	0	0	3	0	0	0	0	0	1	4	0	1	1	0	0	0	0	0	0	0	0
16	0	0	0	2	0	0	0	0	0	0	0	0	0	0	4	0	0	3	0	0	0	0	0	0	0	0	0	0	0	0	0	4	0	0	0	0	0	3	0	3	1	0	0	0	0	0	0	0	0
17	0	0	0	0	0	0	0	0	0	0	0	0	0	0	1	2	0	3	0	3	0	0	0	1	0	0	0	0	0	0	2	0	3	0	0	0	0	6	0	0	3	0	0	0	0	0	1	0	0
18	0	0	0	0	0	0	0	0	0	0	0	0	0	0	0	5	0	0	2	1	0	0	0	0	0	0	0	0	0	0	1	0	0	0	0	0	0	4	0	0	4	0	0	0	0	0	0	1	0
19	0	0	0	1	0	0	0	2	0	0	0	0	0	0	2	0	0	0	3	0	0	0	0	0	0	0	0	0	0	0	0	0	0	0	5	0	3	4	0	1	7	0	0	0	1	0	0	1	0
20	0	0	0	2	0	0	0	0	0	0	0	0	0	0	5	0	0	3	2	0	0	0	0	0	0	0	0	0	0	0	0	0	0	0	0	0	0	6	0	0	4	0	0	0	0	0	0	0	0
21	0	0	0	0	0	0	0	0	0	0	0	0	0	0	0	3	0	0	0	7	0	0	0	0	0	0	0	0	1	0	0	0	0	0	0	0	0	4	0	0	1	0	0	0	0	0	3	0	0
22	0	0	0	0	0	0	0	0	0	0	0	0	0	0	3	0	0	6	0	3	0	0	0	0	0	0	0	0	2	0	0	0	0	0	4	0	0	5	0	0	4	0	0	0	0	0	0	1	0
23	0	0	0	0	0	0	0	1	0	0	0	0	2	0	1	0	0	6	0	2	0	0	0	0	0	0	0	0	0	0	0	0	0	0	0	0	0	4	0	0	1	0	0	0	0	0	1	0	0
24	0	0	0	4	0	0	0	4	0	0	0	0	0	0	4	0	0	0	1	3	0	0	0	0	0	0	0	0	0	0	0	0	0	0	4	0	4	4	0	0	4	0	0	0	0	0	0	1	0
25	0	0	0	1	0	0	0	0	0	0	0	0	0	0	0	0	0	4	3	0	0	0	4	0	0	0	0	0	0	0	0	2	0	0	5	0	0	0	0	3	0	0	0	0	0	3	1	0	0
26	0	0	0	0	0	0	0	0	0	0	0	0	0	0	4	0	0	2	0	2	0	0	0	0	0	0	0	0	0	0	0	4	0	0	6	0	0	5	0	0	4	0	0	0	0	0	0	2	0
27	0	0	0	4	0	0	0	0	0	0	0	0	0	0	4	0	0	0	1	0	0	0	0	0	0	0	0	0	0	0	0	2	0	0	5	0	0	3	0	0	4	0	0	0	0	0	0	0	0
28	0	0	0	0	0	0	0	0	0	0	0	0	0	0	5	0	0	0	2	3	2	0	0	0	0	0	0	0	0	0	0	0	0	0	1	0	0	6	0	0	1	0	0	0	0	0	1	2	0
29	0	0	0	2	0	0	0	0	0	0	0	0	0	0	4	0	0	3	1	0	0	0	0	0	0	0	0	0	0	0	0	0	0	0	0	0	0	6	0	0	5	0	1	0	0	0	0	0	0
30	0	0	0	0	2	0	0	1	0	0	0	5	0	0	9	0	0	0	0	0	0	0	0	0	0	0	4	0	0	0	1	0	0	0	0	0	2	9	0	0	4	0	0	0	0	4	0	0	0
31	0	0	0	1	0	0	0	1	0	0	0	0	0	0	3	0	0	1	1	0	0	0	0	0	6	1	0	0	0	0	0	0	0	0	0	0	0	5	0	1	4	0	3	0	1	0	0	1	0
32	0	0	0	0	0	0	0	0	0	0	0	0	0	0	6	0	0	0	2	3	0	3	0	0	0	0	0	0	0	0	1	0	0	0	0	0	1	9	3	1	2	0	0	0	0	0	0	0	0
33	0	0	0	1	0	0	0	4	0	1	0	0	0	0	1	0	0	0	3	5	0	0	0	0	0	0	0	0	1	0	1	0	0	0	0	0	1	6	0	0	0	3	1	0	0	0	1	0	0
34	0	0	0	0	0	0	0	0	0	0	0	0	0	0	5	0	0	0	1	0	0	1	0	0	0	0	0	0	0	0	0	0	0	0	0	0	1	0	0	0	6	0	0	0	0	0	3	4	0
35	0	0	0	0	0	0	0	1	0	0	0	0	0	0	3	0	0	0	1	0	0	0	0	0	0	0	0	0	0	0	0	0	0	0	0	0	0	6	0	0	6	0	0	0	0	0	0	3	0
36	0	0	0	0	0	0	0	4	0	0	0	0	0	0	9	1	0	0	4	0	0	0	0	0	0	0	0	0	1	0	1	0	0	0	0	0	0	4	0	0	8	0	3	0	0	0	0	1	0
37	0	0	0	3	0	0	0	0	0	0	0	0	0	0	6	0	0	0	1	0	0	0	0	0	0	0	0	0	0	0	1	0	2	0	0	0	0	5	0	6	4	0	0	0	0	0	0	0	0
38	0	0	0	2	0	0	0	0	0	0	0	0	0	0	4	0	0	0	0	3	0	0	0	0	0	0	0	0	0	0	0	0	0	0	0	0	1	4	0	0	3	0	0	0	0	0	1	9	0
39	2	0	1	0	0	0	1	1	1	1	0	0	0	0	3	0	3	6	2	0	0	0	0	0	0	0	0	0	0	0	0	3	0	0	0	0	0	4	0	0	2	0	1	0	0	0	0	0	0
40	1	0	0	1	0	0	0	3	0	0	0	0	0	0	3	0	0	0	1	0	0	0	0	0	0	0	0	0	0	0	0	0	0	0	3	0	6	4	0	0	6	0	0	0	0	0	0	1	0
41	0	0	0	0	0	0	0	0	0	0	0	0	0	0	3	0	0	3	1	0	0	0	0	0	0	0	0	0	0	0	0	0	0	0	0	0	1	6	0	0	4	0	0	0	0	0	0	4	0
42	0	0	0	0	0	0	0	2	0	0	0	0	0	0	4	0	0	0	1	0	0	0	0	0	0	0	0	0	0	1	0	0	0	0	0	0	0	5	0	0	5	0	0	0	0	0	0	0	0
43	0	4	0	1	0	0	0	4	0	0	0	0	0	0	4	0	0	0	1	0	0	0	0	0	0	0	0	0	0	0	0	0	0	0	0	0	0	4	0	0	6	0	0	0	0	0	0	0	0
44	0	5	0	0	0	0	0	0	0	0	0	0	0	0	5	0	0	0	0	0	0	0	0	0	0	0	0	0	0	3	0	0	0	0	0	0	0	0	0	1	5	0	0	0	0	0	0	5	0
45	0	0	0	0	0	0	0	0	0	0	0	0	0	0	4	0	0	5	1	0	3	0	0	0	0	0	0	1	0	0	0	3	0	0	0	0	1	3	0	1	1	0	1	0	0	0	0	0	0
46	0	0	0	0	0	0	0	0	0	0	0	0	0	0	1	0	0	0	4	0	0	0	0	0	0	0	0	0	0	0	0	0	0	0	7	0	0	0	0	1	4	0	0	0	0	0	0	1	0
47	4	0	0	0	0	0	0	0	0	0	0	0	0	0	6	0	0	3	1	0	0	0	0	0	0	0	0	0	0	0	0	0	0	0	0	0	0	0	0	3	7	0	0	0	0	0	0	0	0
48	0	0	0	0	0	0	0	0	0	0	0	0	0	0	4	0	0	3	0	0	0	0	0	0	0	0	0	0	1	0	0	0	3	0	0	0	0	3	0	0	7	0	2	0	0	0	0	4	0
49	0	0	0	0	0	0	0	0	0	0	0	0	0	0	2	1	0	0	3	0	0	0	0	0	0	0	0	0	3	0	0	0	0	0	9	0	0	3	0	0	5	0	0	0	0	0	0	0	0
50	0	0	0	1	0	0	0	2	0	0	0	0	0	0	6	0	0	0	1	0	0	0	0	0	0	0	0	0	0	0	0	0	0	0	0	0	4	9	0	1	5	0	0	0	0	0	0	0	0
51	0	0	0	0	0	0	0	3	0	0	0	0	0	0	4	0	0	0	0	0	0	0	0	0	0	0	0	0	0	0	0	1	0	0	0	0	0	3	0	3	7	0	0	0	0	0	0	3	0
52	1	0	0	0	0	0	0	0	0	0	0	0	0	0	5	0	0	4	1	2	0	0	0	0	0	0	0	0	0	0	0	0	0	0	0	0	0	5	0	1	1	0	0	0	0	0	0	1	0
53	3	0	0	0	0	0	0	0	0	2	0	0	0	0	3	1	1	4	2	0	0	0	0	0	0	0	0	0	0	0	0	0	0	0	0	0	0	4	0	0	0	0	0	0	0	0	0	0	0
54	0	0	0	1	0	0	0	1	0	0	0	0	0	0	4	0	0	0	1	0	0	0	0	0	0	0	0	0	0	0	0	0	1	0	0	0	0	6	0	1	4	0	1	0	0	0	0	0	0
55	0	0	0	0	0	0	0	1	0	0	0	0	0	0	3	0	0	0	1	0	0	0	0	0	0	0	0	0	0	0	1	0	0	0	4	0	1	6	0	0	5	0	0	0	0	0	0	2	0
56	0	0	0	1	0	0	0	0	0	0	0	0	0	0	1	0	0	0	4	0	0	0	0	0	0	0	0	0	0	0	0	0	0	0	0	0	1	6	0	0	4	0	2	0	0	0	0	4	0
57	0	0	0	1	0	0	0	0	0	0	0	0	0	0	4	0	0	0	0	0	0	0	0	0	0	0	0	0	0	0	0	0	0	0	0	0	0	0	0	0	1	0	0	0	0	0	0	3	0
58	0	0	0	0	0	1	0	0	0	1	0	0	0	0	5	0	0	0	3	0	0	0	0	0	0	0	0	0	0	0	0	0	0	0	7	0	0	0	0	0	1	0	0	0	0	0	0	0	0
59	0	0	0	1	0	0	0	0	0	0	0	0	0	0	3	0	0	0	0	0	0	0	0	0	0	0	0	0	0	0	1	0	0	0	0	0	3	6	0	1	7	0	0	1	0	0	0	0	0
60	0	0	0	0	0	0	0	6	0	0	0	0	0	0	4	0	0	0	1	0	0	0	0	0	0	0	0	0	0	0	0	0	0	0	3	0	0	3	0	0	6	0	0	0	0	0	1	3	0
61	0	0	0	0	0	0	0	3	0	0	0	0	0	0	4	0	0	0	1	0	0	0	0	0	0	0	0	0	0	0	0	0	0	0	1	0	0	3	0	0	6	0	0	0	0	0	4	6	0
62	0	0	0	0	0	0	0	0	0	0	0	0	0	0	9	0	0	0	1	9	0	0	0	0	0	0	0	0	0	0	0	0	0	0	0	0	0	7	0	0	2	0	0	0	0	0	0	1	0
63	0	0	0	0	0	0	0	2	0	0	4	0	0	0	3	0	0	1	1	0	0	0	0	0	0	0	0	0	0	0	0	0	0	0	6	0	0	0	0	1	6	0	0	0	0	0	0	2	1
64	0	0	0	0	0	1	0	0	0	0	0	0	0	0	4	0	0	0	2	0	0	0	0	0	0	0	0	0	0	0	0	0	0	0	0	0	0	6	0	0	1	0	0	0	0	0	0	0	0
65	0	0	0	0	0	0	0	3	0	0	0	0	0	0	9	0	0	9	3	0	0	0	0	0	0	1	0	0	0	0	0	0	0	3	0	0	0	8	0	4	1	0	1	0	0	0	0	0	0
66	0	0	0	1	0	0	0	1	0	0	0	0	0	0	0	0	0	1	2	6	0	0	0	0	0	0	0	0	0	0	0	0	0	0	0	0	0	4	0	1	5	0	0	0	0	0	0	0	1
67	0	0	0	1	0	0	0	4	0	0	0	0	0	0	4	0	0	0	2	0	0	0	0	0	0	0	0	0	1	0	0	0	0	0	6	1	0	9	0	1	5	0	0	0	0	0	1	4	0
68	0	0	0	0	0	0	1	0	0	0	0	0	0	0	3	0	0	3	3	0	0	0	0	0	0	0	0	0	0	0	0	4	0	0	7	0	0	2	0	0	4	0	0	0	0	0	0	0	0
69	0	0	0	0	0	0	0	1	0	0	0	0	0	0	5	0	0	0	3	0	0	0	0	0	0	0	0	0	1	0	0	0	1	0	1	0	0	6	0	1	0	0	0	0	0	0	4	1	0
70	0	0	0	0	0	0	0	0	0	0	0	0	0	0	0	0	0	0	0	4	0	0	0	0	0	0	0	0	0	0	0	0	0	0	9	0	0	2	0	0	1	0	0	0	0	0	0	0	0
71	0	0	0	0	0	0	0	0	0	0	0	0	0	0	0	0	0	0	0	4	0	0	0	0	0	0	0	0	0	0	0	0	0	0	9	0	0	1	0	0	1	0	0	0	0	0	0	0	0
72	0	0	0	0	0	0	0	0	0	0	0	0	0	0	0	0	0	3	0	0	0	0	0	0	0	0	0	0	1	0	0	0	0	0	0	0	0	0	0	0	0	0	0	0	0	0	0	0	0
73	0	0	0	0	0	0	0	3	0	0	0	0	0	0	4	0	0	9	0	0	0	0	0	0	0	0	0	0	0	0	0	0	0	0	0	0	0	4	0	1	0	0	0	0	0	0	0	1	0
74	0	0	0	0	0	0	0	0	0	0	0	0	0	0	5	0	0	0	0	0	0	0	0	0	0	0	0	0	0	0	1	0	0	0	0	0	4	7	0	2	1	0	0	0	0	0	0	1	0
75	0	0	0	1	0	0	0	0	0	0	0	0	0	0	8	0	0	0	0	0	0	1	0	0	0	0	0	0	0	0	0	0	0	0	0	0	2	6	0	1	0	0	0	0	0	0	0	0	0
76	0	0	0	1	0	0	0	0	0	0	0	0	0	0	6	0	0	0	0	0	0	0	0	0	0	0	0	0	0	0	3	0	0	0	0	0	0	6	0	0	0	2	0	0	0	0	0	0	0
77	0	0	0	0	0	0	0	0	0	0	0	0	0	0	4	0	0	3	0	0	0	0	0	0	0	0	0	0	0	0	0	0	0	0	0	0	1	4	0	0	0	0	0	0	0	0	0	0	0
78	0	0	0	0	0	0	0	3	0	0	0	0	0	0	4	0	0	6	0	0	0	0	0	0	0	0	0	0	0	0	0	0	0	0	0	0	0	4	0	1	0	0	0	0	0	0	0	1	0
79	0	0	0	0	0	0	0	2	0	0	0	0	0	0	6	0	0	0	1	0	0	0	0	0	0	0	0	0	0	0	1	0	0	0	0	0	3	4	0	2	0	0	1	0	0	0	0	1	0
80	0	0	0	1	0	0	0	0	0	0	0	0	0	0	4	0	0	0	4	0	0	0	0	0	0	0	0	0	0	0	0	0	0	0	0	0	0	7	0	1	0	1	0	0	0	0	0	0	0
81	0	0	0	1	0	0	0	0	0	0	0	0	0	0	5	0	0	0	0	0	0	0	0	0	0	0	0	0	0	0	0	0	0	0	3	0	1	7	0	0	0	0	0	0	0	0	0	0	0
82	0	0	0	3	0	0	0	0	0	0	0	0	0	0	5	0	0	0	0	0	0	0	0	0	0	0	0	0	0	0	1	0	0	0	4	0	0	6	0	0	4	0	0	0	0	0	0	0	0
83	0	0	0	0	0	0	0	0	0	0	0	0	0	0	0	0	0	3	0	0	0	0	0	0	0	0	0	0	4	0	0	0	0	0	0	0	0	0	0	0	0	0	0	0	0	0	0	0	0
84	0	0	0	0	0	0	0	0	0	0	0	0	0	0	0	0	0	9	0	0	0	0	0	0	0	0	0	0	6	0	0	0	0	0	0	0	0	0	0	0	0	0	0	0	0	0	0	0	0
85	0	0	0	0	0	0	0	0	0	0	0	0	0	0	0	0	0	5	0	0	0	0	0	0	0	0	0	0	1	0	0	0	0	0	0	0	0	0	0	0	0	0	0	0	0	0	0	0	0
86	0	0	0	0	0	0	0	0	0	0	0	0	1	0	4	0	0	4	0	1	0	0	0	0	0	0	0	0	0	0	0	0	0	0	0	0	0	3	0	0	1	0	0	0	0	0	0	0	0
87	0	0	0	0	0	0	0	0	0	0	0	0	1	0	4	0	0	3	0	4	0	0	0	0	0	0	0	0	0	0	0	0	0	0	0	0	0	4	0	0	1	0	0	0	0	0	0	0	0
88	0	0	0	1	0	0	0	0	0	0	0	0	0	0	5	0	0	0	1	0	0	0	0	0	0	0	0	0	0	0	0	0	0	0	2	0	0	4	0	1	1	0	0	0	0	0	0	0	0
89	0	0	0	3	0	0	0	2	0	0	0	0	0	0	4	0	0	0	0	0	0	0	0	0	0	0	0	0	0	0	0	0	0	0	0	0	0	5	0	4	0	0	0	0	0	0	0	0	0
90	0	0	0	0	0	0	0	0	0	0	0	0	1	0	3	0	0	6	0	1	0	0	0	0	0	0	0	0	0	0	0	0	0	0	0	0	0	3	0	0	1	0	0	0	0	0	0	0	0
91	0	0	0	3	0	0	0	3	0	0	0	0	0	0	4	0	0	0	0	0	0	0	0	0	0	0	0	0	0	0	0	0	0	0	0	0	0	4	0	3	0	0	0	0	0	0	0	0	0
92	0	0	0	7	0	0	0	0	0	0	0	0	0	0	5	0	0	0	0	0	0	0	0	0	0	0	0	0	0	0	1	0	0	0	9	0	0	6	0	0	4	0	0	0	0	0	0	0	0
93	0	0	0	1	0	0	0	0	0	0	0	0	0	0	5	0	0	3	0	0	0	0	0	0	0	0	0	0	0	0	0	0	0	0	0	0	0	3	0	1	0	0	0	0	0	0	0	0	0
94	0	0	0	1	0	0	0	3	0	0	0	0	0	0	4	0	0	4	0	0	0	0	0	0	0	0	0	0	0	0	0	0	0	0	3	0	0	4	0	0	0	0	0	0	0	0	0	0	0
95	0	0	0	1	0	0	0	0	0	0	0	0	0	0	6	0	0	0	0	0	0	0	0	0	0	0	0	0	0	1	3	0	0	0	0	0	0	6	0	0	0	2	0	0	0	0	0	0	0
[truncated: 6 more columns]
