# Supplementary material for: Influence of environmental and anthropogenic factors on forest patch composition and structure in North Wollo Zone, Amhara region, Ethiopia
Source: PLoS One. 2025 Sep 23;20(9):e0332831. doi: 10.1371/journal.pone.0332831 (PMC12456791; doi:10.1371/journal.pone.0332831)
Supplement: S2 File — (CSV) [file pone.0332831.s002.csv]

plot	Slope	Aspect	Cutting	Grazing	Browsing	Altitude	FWC	CP	AE	Place of collection (Forest Patch Name)
1	36	1	2	0	1	2046	1	0	0	Micha
2	43	0	2	0	1	2093	1	0	1	Micha
3	34	1	1	1	0	2158	2	0	0	Micha
4	42	1	1	1	1	2226	2	0	2	Micha
5	35	0	2	1	1	2040	2	0	3	Micha
6	42	1	2	1	0	2087	2	0	1	Micha
7	47	1	2	0	0	2133	0	1	0	Micha
8	25	1	0	0	0	2204	0	0	0	Micha
9	50	0	0	0	0	2014	0	0	3	Micha
10	52	0	1	0	0	2037	0	0	0	Micha
11	58	1	1	1	1	2097	2	0	2	Micha
12	37	1.125	0	0	0	2185	0	0	0	Micha
13	54	1	2	0	0	2014	0	0	1	Micha
14	34	1	1	0	0	2083	0	0	0	Micha
15	58	1	0	0	0	2146	0	0	0	Micha
16	27	1	0	0	0	2178	1	0	0	Micha
17	47	1	2	1	1	2008	0	0	1	Micha
18	62	0	1	0	0	2043	0	0	0	Micha
19	45	0	1	0	0	2100	0	0	0	Micha
20	12	1	0	0	0	2147	0	0	0	Micha
21	42	0	1	0	1	2035	0	0	2	Micha
22	42	1	1	0	0	2123	0	0	0	Micha
23	36	0	1	1	0	2006	0	0	0	Micha
24	36	1	2	0	0	2107	0	0	0	Micha
25	27	1	0	1	0	2012	0	0	1	Micha
26	56	1	0	1	0	2062	0	0	1	Micha
27	48	1	2	1	0	1997	0	0	3	Micha
28	28	1	0	1	0	2017	0	0	2	Micha
29	45	1	1	1	1	2108	1	0	1	Gerado
30	45	1	0	0	1	2108	0	0	0	Gerado
31	52	1	1	1	0	2190	1	0	2	Gerado
32	42	1	0	1	0	2056	1	0	0	Gerado
33	75	1	0	0	0	2169	1	0	3	Gerado
34	26	1	1	0	1	2224	0	0	2	Gerado
35	46	1.125	0	0	0	2006	0	0	0	Gerado
36	46	1	1	0	0	2074	1	0	0	Gerado
37	62	1	0	0	0	2120	1	0	0	Gerado
38	35	1	0	1	1	2218	1	0	0	Gerado
39	26	1.125	1	0	0	1956	2	0	2	Gerado
40	44	1	0	0	0	2008	1	0	0	Gerado
41	28	1	2	2	1	2024	0	0	0	Gerado
42	38	1	0	0	0	2077	0	0	0	Gerado
43	38	1	0	0	0	2138	0	0	0	Gerado
44	42	1.125	1	0	0	2167	0	0	0	Gerado
45	25	2	1	2	0	1929	0	0	3	Gerado
46	38	1.125	1	0	0	1966	0	0	1	Gerado
47	32	1.125	1	0	0	1991	0	0	2	Gerado
48	26	1.125	0	0	0	2021	0	0	0	Gerado
49	43	1	1	0	1	2065	0	0	0	Gerado
50	58	1	0	0	0	2123	1	0	0	Gerado
51	33	1.125	1	0	0	2157	0	0	1	Gerado
52	48	1	1	0	0	1930	1	0	1	Gerado
53	28	1	1	0	0	1971	0	0	0	Gerado
54	58	1	3	0	0	2014	0	0	0	Gerado
55	52	1	2	0	0	2052	0	0	0	Gerado
56	62	1	1	0	0	2084	0	0	0	Gerado
57	32	1.125	1	0	1	2114	0	0	0	Gerado
58	25	1	0	0	0	1936	0	0	1	Gerado
59	40	1	0	0	0	1991	1	0	0	Gerado
60	44	1	1	0	0	2059	0	0	0	Gerado
61	44	1	1	0	2	1946	0	0	3	Gerado
62	62	1	0	0	0	1987	0	0	2	Gerado
63	28	1	1	0	0	1970	0	0	0	Gerado
64	35	1	1	0	0	1945	0	0	0	Gerado
65	35	1	1	0	0	1991	0	0	0	Gerado
66	30	1	0	0	0	1938	0	0	0	Gerado
67	32	1	1	0	0	1983	1	0	0	Gerado
68	24	1	1	0	0	1930	0	0	0	Gerado
69	54	1.125	0	0	0	1977	0	0	0	Gerado
70	17	1	0	0	0	1925	1	0	0	Gerado
71	17	1	0	0	2	1969	0	0	0	Gerado
72	18	1.125	2	0	0	2059	0	0	1	Mekelet
73	25	0	0	0	0	2142	0	0	2	Mekelet
74	37	1	0	0	0	2214	0	0	1	Mekelet
75	53	1	1	0	0	2313	2	0	0	Mekelet
76	67	1	3	0	0	2413	2	0	0	Mekelet
77	36	0	2	0	0	2082	1	0	0	Mekelet
78	25	0	3	0	0	2176	1	0	0	Mekelet
79	42	1	1	1	0	2198	2	2	0	Mekelet
80	64	1	2	0	2	2214	2	3	0	Mekelet
81	58	1	3	1	0	2285	3	0	0	Mekelet
82	48	1	1	0	0	2346	0	1	0	Mekelet
83	20	1.125	1	2	0	2076	0	0	0	Mekelet
84	18	1.125	3	0	0	2081	0	2	2	Mekelet
85	23	1.125	2	0	2	2076	0	0	2	Mekelet
86	28	1.125	3	0	0	2087	0	1	2	Mekelet
87	32	1.125	1	0	0	2130	1	0	0	Mekelet
88	35	1	2	0	0	2172	2	0	0	Mekelet
89	44	1	1	0	2	2242	0	0	0	Mekelet
90	38	1.125	2	0	0	2099	0	0	3	Mekelet
91	44	1	1	0	0	2167	0	0	0	Mekelet
92	48	1	2	0	0	2221	1	0	1	Mekelet
93	32	0	1	0	0	2068	0	0	2	Mekelet
94	37	1	2	0	1	2147	1	0	0	Mekelet
95	67	1	2	0	0	2198	0	0	0	Mekelet
